# Supplementary material for: Adherence to the Mediterranean Diet Has a Protective Role against Metabolic and DNA Damage Markers in Colorectal Cancer Patients
Source: Antioxidants (Basel). 2022 Mar 4;11(3):499. doi: 10.3390/antiox11030499 (PMC8944597; doi:10.3390/antiox11030499)
Supplement: Supplementary file 1 [file antioxidants-11-00499-s001.zip]

Archive with 1 entries (1 files):
- antioxidants-1609695-supplementary.pdf
